# Supplementary material for: Frailty as a Predictor of Post-Traumatic Stress Disorder After Advance Care Planning Communication Intervention by Trained Care Managers in Long-Term Care Service Users in Japan: A Secondary Analysis
Source: J Pers Med. 2025 Apr 21;15(4):159. doi: 10.3390/jpm15040159 (PMC12028900; doi:10.3390/jpm15040159)
Supplement: Supplementary file 1 [file jpm-15-00159-s001.zip]

Archive with 1 entries (1 files):
- jpm-3523873-supplementary.pdf
